# Supplementary material for: Repair of Long Nerve Defects with a New Decellularized Nerve Graft in Rats and in Sheep
Source: Cells. 2022 Dec 16;11(24):4074. doi: 10.3390/cells11244074 (PMC9777287; doi:10.3390/cells11244074)
Supplement: Supplementary file 1 [file cells-11-04074-s001.zip]

Archive with 6 entries (6 files):
- Supplementary Figure S1 .pdf
- Supplementary Figure S2 .pdf
- Supplementary Figure S3.pdf
- __MACOSX/._Supplementary Figure 1 .pdf
- __MACOSX/._Supplementary Figure 2 .pdf
- __MACOSX/._Supplementary Figure 3.pdf
